# Supplementary material for: Ionenes as Potential Phase Change Materials with Self-Healing Behavior
Source: Polymers (Basel). 2023 Nov 19;15(22):4460. doi: 10.3390/polym15224460 (PMC10674965; doi:10.3390/polym15224460)
Supplement: Supplementary file 1 [file polymers-15-04460-s001.zip]

Archive with 1 entries (1 files):
- polymers-2708296-supplementary.pdf
